# Supplementary material for: Detection of Pneumothorax in Severe Acute Respiratory Distress Syndrome—Lung Ultrasound Pitfalls
Source: Diagnostics (Basel). 2024 Jan 18;14(2):206. doi: 10.3390/diagnostics14020206 (PMC10814709; doi:10.3390/diagnostics14020206)
Supplement: Supplementary file 1 [file diagnostics-14-00206-s001.zip]

Archive with 4 entries (4 files):
- Vid_S1A.mp4
- Vid_S1B.mp4
- Vid_S2.mp4
- Vid_S3.mp4
